# Supplementary material for: A Nutritional Evaluation of Plant-Based Meat and Sausage Analogues
Source: Foods. 2025 Oct 28;14(21):3674. doi: 10.3390/foods14213674 (PMC12610220; doi:10.3390/foods14213674)
Supplement: Supplementary file 1 [file foods-14-03674-s001.zip]

Archive with 1 entries (1 files):
- foods-3932751-supplementary.pdf
